# Supplementary material for: Sensitization of TRPA1 by Protein Kinase A
Source: PLoS One. 2017 Jan 11;12(1):e0170097. doi: 10.1371/journal.pone.0170097 (PMC5226813; doi:10.1371/journal.pone.0170097)
Supplement: S1 File — (XLSX) [file pone.0170097.s005.xlsx]

## Sheet: Fig 1 & 5
Sensitization ratio (reponse 6/response 4)
Average	1.0349	1.28782	1.068	0.92271	0.953122	1.08244
SEM	0.0182133	0.0859566	0.0491582	0.031903	0.0539946	0.0391454
n	106	74	101	78	59	87
	WT control	WT + FSK	S86A	S317A	S428A	S972A
	0.808165	1.09615	1.10224	0.789218	1.61642	0.850832
	0.911704	1.49225	0.958763	0.977821	0.791541	1.01315
	0.959443	2.08053	0.936098	1.18121	0.320219	0.694791
	1.00672	2.06165	0.982563	0.988038	1.00347	1.0604
	0.829589	0.906996	1.10505	1.15713	0.973595	0.791276
	0.778109	1.11139	0.897764	1.46534	0.630072	0.750812
	0.574433	0.672551	0.964669	0.74301	2.49594	1.02727
	1.06456	1.30278	0.9435	1.00493	1.0259	0.722035
	0.91724	0.267829	0.852329	0.880057	0.747513	1.1657
	1.06873	4.17624	0.840279	1.01873	0.485862	0.787951
	0.961269	2.27653	0.894976	0.921982	0.931201	0.731511
	1.03442	0.656469	1.18052	1.60319	2.2668	0.953964
	1.04156	1.31106	2.58111	0.890914	0.816422	1.74014
	0.938882	1.3567	1.05	0.893294	1.04029	0.875507
	0.988365	1.20811	1.02939	1.05872	1.20831	0.67385
	0.947647	0.936578	1.42368	1.06513	0.748567	1.01524
	0.887506	2.48388	0.953782	1.12277	0.916894	1.95551
	1.18313	1.19897	1.23592	0.972078	1.07294	1.03617
	1.31448	4.23131	0.740738	0.886907	0.822318	1.26537
	1.08047	3.20086	0.790694	1.2507	1.11957	0.934491
	1.18802	1.26622	0.966974	0.561191	1.01235	1.15424
	0.777304	1.35564	0.30336	1.09997	1.14378	1.52952
	1.12849	4.01748	3.0941	0.808836	0.782778	1.02848
	0.801198	1.38633	1.06462	0.97508	0.872792	0.889388
	0.980951	1.08792	0.917104	0.684207	1.04793	0.921553
	0.767079	1.20622	1.83068	0.991747	1.19751	0.860291
	1.12248	1.24917	1.00557	0.669577	0.700931	0.842778
	0.773013	1.07792	0.959964	1.2972	2.11951	1.01001
	0.785371	0.978312	0.97767	0.795381	1.07831	1.14674
	0.791028	1.08033	0.757982	1.36983	0.786717	1.28442
	0.978434	0.918413	3.97359	0.62991	1.14822	1.0169
	1.09656	0.888208	0.880454	0.729108	1.12268	1.07916
	1.07259	1.06788	0.912904	0.892132	1.01535	0.995297
	1.21939	1.00761	0.715552	0.903845	1.16342	1.80005
	0.87632	0.960225	0.982236	0.910216	1.05802	1.68742
	0.924865	1.03352	0.982688	0.923288	0.946675	1.24139
	0.589249	0.880821	1.0514	1.14729	1.36365	0.883552
	1.2305	1.11406	1.03763	0.804572	0.897808	1.3764
	1.08219	0.880357	1.0953	0.730322	1.0204	1.03124
	0.864021	1.157	0.998778	0.965399	0.734506	1.80964
	0.801761	1.57267	1.06965	0.353058	0.653555	1.15705
	1.07019	0.953133	1.04564	0.841525	0.855879	1.00586
	0.946131	0.863276	0.959112	0.948783	0.644155	1.01276
	1.12252	1.29689	0.776454	1.16863	1.1267	1.48073
	0.901321	1.20208	1.07733	0.729941	0.429684	0.757655
	0.970519	0.903836	0.618476	0.813648	0.70453	1.08959
	1.02864	2.53961	1.10605	1.08727	0.684299	0.98741
	1.06862	0.974704	1.10604	0.791667	0.655983	1.11552
	1.01543	0.554413	0.771362	0.838648	0.689684	0.947931
	1.02825	0.841195	1.06285	0.477478	1.30162	0.969052
	1.02976	0.905959	0.414768	0.794952	0.532973	0.917241
	0.999916	1.07771	0.304048	1.17126	0.296763	1.10467
	1.31419	1.12814	1.28228	0.689456	0.324061	1.08118
	1.05771	1.09096	0.636367	0.780411	0.607324	1.01417
	0.898151	1.16278	0.666196	1.06818	0.474876	1.00146
	1.10377	1.01499	1.75876	0.756259	1.15514	1.1629
	0.971868	1.00441	0.84935	0.98265	0.801445	0.970286
	0.884606	1.23102	0.961335	0.943731	1.28675	0.998796
	0.991585	1.06689	1.14957	0.729977	0.761591	1.13419
	0.984335	1.26669	0.745168	0.445037		0.851088
	0.874258	0.934512	1.10317	0.806918		1.08888
	0.944614	0.892088	1.02385	0.892727		1.24329
	1.49137	1.09445	1.01911	0.436326		2.09932
	1.0217	1.13514	0.979454	0.658846		1.30841
	0.93302	1.02822	3.01199	1.20586		0.743474
	0.971451	0.869335	0.97078	0.828882		0.787863
	0.939235	1.21056	1.3506	0.689958		1.01325
	1.55289	1.00941	1.14099	0.484672		1.02055
	1.0029	0.964405	1.0781	0.739792		1.23209
	1.11412	0.998422	1.31856	0.757098		2.82074
	1.30643	1.07974	1.09507	0.644469		0.643038
	0.980849	1.07541	0.833156	1.89233		0.885863
	0.83995	0.857657	1.23749	1.04805		0.968925
	1.07879	0.855615	0.885832	0.885746		0.663857
	0.692797		1.07662	1.0953		0.908941
	1.07957		0.8437	1.91681		1.15282
	1.08157		1.26788	1.17869		0.980358
	0.901373		1.06086	0.636064		2.17978
	1.14524		1.094			0.866178
	0.904858		0.986088			0.932952
	0.999594		0.976896			1.05308
	0.870452		0.963211			1.01181
	1.17879		0.596199			0.980451
	1.21522		0.98412			0.598009
	1.32734		0.897377			0.880644
	1.24482		0.61463			0.47963
	1.03716		1.03498			1.23401
	1.20594		1.07448
	1.36441		1.04364
	1.22125		1.08592
	1.08931		0.812155
	1.23463		0.995672
	1.61204		1.12968
	1.07826		0.87004
	1.0203		0.887913
	1.65606		1.28429
	0.994322		1.2389
	0.942345		0.736143
	1.21462		0.942149
	0.974022		0.943068
	1.23022		1.04618
	0.984039
	1.20559
	1.18321
	1.04863
	1.17515

## Sheet: Fig 2 & 4
Sensitization (Average current amplitude of responses 10-12/average current amplitude of responses 7&8)
Average	1.14557	1.59348	1.02577	1.15974	1.23212	1.50406	1.92432	1.80241	1.28084	1.30679	1.52712	1.24919	1.61871	1.44455	1.58685
SEM	0.0416218	0.0581898	0.0464684	0.0548459	0.049716	0.0716459	0.215655	0.052679	0.0849924	0.0545342	0.0403697	0.049934	0.102618	0.144281	0.0751827
n	16	35	7	7	9	9	7	5	11	20	13	8	9	9	8
	WT control	WT + FSK	WT + FSK + H89	WT + H89	S86A	S87A	S227A	T274A	S317A	S428A	S804A	S972A	S1012A	S1101A	T1105A
	0.977852	1.77352	1.0383	0.973506	1.4813	1.20796	2.65985	1.84978	1.50227	1.37066	1.70967	1.45433	2.11753	1.93783	1.42886
	0.996462	1.4546	0.996079	1.07944	1.29952	1.66901	1.301	1.84008	0.924482	1.32623	1.57275	1.12487	2.0872	1.87709	1.34144
	1.05663	1.25798	0.825246	1.17292	0.987935	1.58327	1.53956	1.86349	1.13699	1.2479	1.5807	1.09226	1.35713	0.652336	1.38763
	1.06334	1.1818	1.00584	1.22543	1.11474	1.69437	2.75917	1.59254	1.20425	1.20047	1.50562	1.40625	1.6099	1.24768	1.6766
	1.16521	1.34645	1.08457	1.28981	1.16465	1.38516	1.51644	1.86615	0.778041	1.10025	1.60303	1.26944	1.52557	1.33273	1.6347
	1.17457	1.37895	1.23683	1.3648	1.14173	1.33091	1.83186		1.32737	1.37081	1.41719	1.19313	1.38737	1.2919	2.00365
	1.23272	1.63033	0.993501	1.01225	1.21505	1.30366	1.86233		1.09892	1.13741	1.36875	1.34543	1.75232	1.09227	1.55429
	1.38797	1.28253			1.32316	1.86172			1.46666	0.956475	1.28462	1.10783	1.28419	1.85847	1.66768
	1.35543	1.75847			1.36104	1.50049			1.38484	1.17973	1.29661		1.44717	1.71063
	1.30204	2.25477							1.55838	1.21956	1.65328
	1.39013	1.85689							1.70697	1.23672	1.62235
	0.964109	1.45086								1.39643	1.52219
	1.13307	1.31329								1.28536	1.71585
	1.03621	1.41528								1.07399
	0.834304	1.23648								1.36493
	1.25907	1.21647								1.1887
		1.19931								1.10949
		1.58172								1.67298
		1.7109								1.70185
		1.42011								1.99595
		0.760722
		1.60743
		1.87586
		1.53601
		2.29133
		2.12746
		2.11521
		2.17977
		1.90094
		1.70532
		1.62928
		1.61315
		1.72501
		1.64274
		1.34074

## Sheet: Fig 2B
control
Peak current normalized to average current amplitude of responses 7&8																			Average	SEM	n
	sustained response	2.51621	1.50509	1.32517	1.10173	0.852885	1.37161	0.63069	0.875222	0.489499	0.889274	0.781808	0.954097	0.594835	2.70554	1.54576	0.3741		1.15709	0.166735
	1	1.42294	1.03593	0.932959	0.778427	0.824899	0.910726		0.761134	0.694607	0.766695	0.743179	0.85581	0.716557	2.41956	1.59792	0.45717		0.994567	0.125567
	2	1.49484	1.13801	0.925589	0.986853	0.847371	0.993865		0.784863	0.657143	0.961172	0.853325	0.704742	0.722505	1.91708	1.53997	0.499828		1.00181	0.0982396
	3	1.4396	1.05409	0.928214	0.849351	0.811054	0.970041		0.857541	0.745879	0.938396	0.906655	0.866289	0.895616	1.68185	1.04326	0.49992		0.965851	0.0719178
	4	1.23792	1.06249	0.991289	0.905683	0.849332	0.808908	0.768102	0.873257	0.808054	1.06367	0.92523	0.884146	0.709835	1.25283	1.28277	0.613668		0.939824	0.049068
	5	1.14837	1.01771	0.962889	0.915937	0.873735	0.811843	0.775097	0.836159	0.849672	0.835529	0.828965	0.843167	0.878714	0.976253	0.698004	0.707583		0.872477	0.028492
	6	1.10295	1.02864	0.909567	0.936386	0.87433	0.92155	0.921427	0.951673	0.7742	0.995918	0.874512	0.895774	0.877997	1.18315	0.933531	0.839846		0.938841	0.0250301
	7	1.009	0.971201	0.974882	0.958582	0.939683	0.943727	0.926731	0.974073	0.967398	0.853182	0.913393	0.807549	1.08773	0.881532	1.39617	0.972055		0.973555	0.0323734	16
	8	0.990998	1.0288	1.02512	1.04142	1.06032	1.05627	1.07327	1.02593	1.0326	1.14682	1.08661	1.19245	0.912274	1.11847	0.603833	1.02795		1.02644	0.0323734	16
	9	0.992839	1.03164	1.04266	1.10145	1.03664	1.04774	1.11151	1.17936	1.02455	1.2184	1.13992	1.14305	1.33159	0.867202	0.815649	1.14269		1.07668	0.0314633	16
	10	1.01053	1.0149	1.02707	1.00637	1.18339	1.18773	1.07654	1.27729	1.22055	1.28035	1.17455	0.931856	1.41386	0.769916	0.996488	1.17242		1.10899	0.0397379	16
	11	0.971466	1.00289	1.09256	1.05193	1.10481	1.1533	1.24145	1.46577	1.329	1.28614	1.36573	1.00267	0.960062	1.08374	0.897281	1.24678		1.14097	0.0412199	16
	12	0.951562	0.971599	1.05025	1.13171	1.20744	1.18267	1.38018	1.42086	1.51675	1.33965	1.63013	0.957799	1.02527	1.25496	0.609144	1.35801		1.18675	0.0642553	16
FSK
Peak current normalized to average current amplitude of responses 7&8																																						Average	SEM	n
	sustained response	1.26841	1.65488	1.55638	1.31039	1.33842	0.333627	1.28132	1.5476	0.733756	1.27595	0.924804	0.802878	0.927379	0.692294	0.628464	0.760114	0.73497	1.33002	0.611883	0.972338	1.09971	0.61435	1.44337	0.773467	1.96789	0.777818	1.29643	1.49742	0.645527	0.672827	0.851301	0.902929	0.723646	0.827581	0.632126		1.01178	0.0641092
	1	1.16246	1.01313	1.03933	1.14782	1.04562	0.316546	1.16299	1.04497	0.64115	1.2938	0.832596	0.850653	0.89007	0.711326	0.619142	0.7811	0.691128	1.16519	0.626152	0.975425	0.639704	0.602274	1.04455	0.555258	1.14157	0.623937	1.28728	1.35315	0.477343	0.60435	0.830222	0.747968	0.547352	0.597568	0.663921		0.849344	0.045175
	2	1.05489	1.06114	1.03017	1.14054	0.830911	0.238808	0.932426	1.03128	0.648584	0.833713	0.895538	0.762184	0.916239	0.665139	0.688012	0.774992	0.658822	1.13093	0.669095	0.883726	0.85305	0.732344	0.943114	0.64099	1.0901	0.529949	1.22951	1.3008	0.613443	0.687896	0.805888	0.784105	0.675713	0.610167	0.603487		0.827077	0.0375704
	3	0.911403	0.955393	1.12615	0.990093	0.832515	0.460585	1.0063	0.813167	0.746208	1.1083	0.796263	0.853551	0.637802	0.6945	0.64643	0.850657	0.672148	1.19576	0.688738	0.817861	0.760279	0.760484	1.08331	0.685654	1.19635	0.579866	0.658471	1.41081	0.606303	0.632462	0.752369	0.856385	0.750379	0.684317	0.638256		0.824558	0.0352092
	4	0.88741	1.10191	1.09895	0.892882	0.852419	0.688626	0.876036	0.803725	0.755854	1.17894	0.871345	0.878496	0.815436	0.850815	0.678425	0.87801	0.647892	1.19637	0.680899	0.806304	0.772873	0.67785	0.886655	0.683213	0.585839	0.633244	0.535064	0.8479	0.720087	0.666895	0.733899	0.849891	0.719893	0.661001	0.69129		0.803038	0.0266292
	5	1.10123	1.10464	1.09497	0.890216	0.874442	0.819546	0.925204	0.86592	0.859004	0.904693	0.997249	0.881077	0.939951	0.783783	0.686916	0.927074	0.814042	1.41941	0.822717	0.94183	0.835687	0.715774	0.814688	0.833908	0.779538	0.837376	0.888123	0.907338	0.687776	0.706854	0.700479	0.826036	0.759929	0.772048	0.830596		0.872859	0.0242199
	6	0.980857	0.916101	1.04781	0.884321	0.933188	0.975247	0.930403	1.04861	0.837599	1.13619	1.13501	0.963607	0.965682	0.835503	0.709432	0.922613	0.819816	1.29237	0.905392	0.979255	0.771328	0.715372	1.35208	0.913257	1.44303	0.835338	0.822037	1.0572	0.894299	0.861305	0.961583	1.02762	0.882502	0.80414	0.853073		0.954662	0.0275527
	7	0.974011	0.915823	0.970179	0.977018	0.976401	1.05467	1.08421	0.953886	0.9473	0.738696	1.02486	0.923902	1.05579	1.0969	0.805333	0.997095	1.05006	0.885064	0.965049	0.97685	0.781079	0.920794	0.910406	0.973916	1.18369	0.896335	1.11335	1.04595	0.978181	0.914967	1.00438	0.992423	1.0293	0.889245	0.968526		0.970732	0.015382	35
	8	1.02599	1.08418	1.02982	1.02298	1.0236	0.945328	0.915786	1.04611	1.0527	1.2613	0.975139	1.0761	0.944211	0.9031	1.19467	1.00291	0.949943	1.11494	1.03495	1.02315	1.21892	1.07921	1.08959	1.02608	0.816309	1.10367	0.886652	0.954049	1.02182	1.08503	0.995622	1.00758	0.970701	1.11076	1.03147		1.02927	0.015382	35
FSK	9	1.53178	1.25663	1.30379	1.0343	1.3122	1.26388	1.50914	0.90746	1.20583	1.54125	1.82716	1.1969	1.17642	1.19554	1.08067	1.10783	1.16282	1.56395	1.39363	1.34707	0.786699	1.21243	2.05945	1.37804	1.74763	1.37761	2.08256	2.01967	1.45775	1.37302	1.36003	1.23599	1.18339	1.27382	0.937216		1.35439	0.0515538	35
FSK	10	1.77113	1.38843	1.33523	1.17004	1.47523	1.43307	1.70749	1.26847	1.58674	2.02543	1.54222	1.36503	1.33224	1.4262	1.23024	1.29883	1.36485	1.68511	1.68612	1.37823	0.74082	1.66659	2.28572	1.68898	2.9136	1.98659	2.45582	2.36195	1.77307	1.63431	1.53418	1.5359	1.61577	1.53745	1.27402		1.61357	0.0694176	35
	11	1.73948	1.50939	1.21326	1.18227	1.22606	1.41292	1.82569	1.25235	1.85546	2.33985	1.92194	1.40869	1.18798	1.27496	1.20829	1.13411	1.46616	1.73542	1.63792	1.33031	0.774226	1.57352	1.24623	1.30297	2.51308	2.21197	1.80794	1.91906	1.98414	1.73118	1.61837	1.55695	1.68318	1.71771	1.28132		1.56527	0.0628716	35
	12	1.80995	1.46598	1.22545	1.19309	1.33806	1.29087	1.35781	1.32676	1.83322	2.39904	2.10651	1.57885	1.41965	1.54467	1.27091		0.766919	1.32464	1.80866	1.55178	0.76712	1.58217	2.09562	1.61607	1.44731	2.18381	2.08188	2.25831	1.94561	1.75048	1.73528	1.74659	1.8761	1.67306	1.46689		1.61292	0.065543	34
FSK + H89
Peak current normalized to average current amplitude of responses 7&8										Average	SEM	n
	sustained response	0.885097	0.636521	0.851572	0.818264	0.835539	0.525745	0.813738		0.766639	0.050199
	1	0.776962	0.649387	0.742938	0.792315	0.641368	0.487365	0.775717		0.69515	0.0417105
	2	0.77413	0.737091	0.728374	0.766824	0.659683	0.513591	0.80995		0.712806	0.0376248
	3	0.89421	0.803094	0.773354	0.706343	0.690186	0.565136	0.834689		0.75243	0.0411009
	4	0.932953	0.899297	0.826889	0.760547	0.680177	0.62177	0.87866		0.800042	0.0442199
	5	1.00841	0.876879	0.8044	0.721823	0.783306	0.686133	0.840124		0.817297	0.0403077
	6	1.04602	0.975926	0.900747	0.91026	0.767315	0.779283	1.13567		0.930745	0.0507781
H89	7	1.02782	1.01312	1.04374	0.935283	0.909075	0.907782	0.941105		0.968275	0.0219537	7
H89	8	0.972184	0.986879	0.956257	1.06472	1.09092	1.09222	1.0589		1.03173	0.0219537	7
FSK + H89	9	0.964806	0.95628	0.917178	1.00194	1.01327	1.12776	0.900979		0.983173	0.0285921	7
FSK + H89	10	0.998314	1.00595	1.03752	1.03901	1.09644	1.25096	1.06031		1.06979	0.0326588	7
	11	1.03701	0.958494	0.669771	0.954779	1.08162	1.18735	0.925101		0.973447	0.0610668	7
	12	1.07956	1.02379	0.76845	1.02372	1.07566	1.27218	0.995088		1.03406	0.0562268	7
